# Supplementary material for: Investigation of the Effect of Particle Surface Charge and Dispersion Stability on Latex Behavior in Cement Using Non-Ionic and Traditional Latexes
Source: Materials (Basel). 2022 Sep 5;15(17):6145. doi: 10.3390/ma15176145 (PMC9458191; doi:10.3390/ma15176145)
Supplement: Supplementary file 1 [file materials-15-06145-s001.zip]

Archive with 1 entries (1 files):
- materials-1823682-supplementary.pdf
